# Supplementary material for: Impact of Selected Metal Oxides on the Thermodynamics of Solid Rocket Propellant Combustion
Source: Molecules. 2026 Jan 27;31(3):436. doi: 10.3390/molecules31030436 (PMC12899881; doi:10.3390/molecules31030436)
Supplement: Supplementary file 1 [file molecules-31-00436-s001.zip]

Archive with 1 entries (1 files):
- molecules-4047933-supplementary.pdf
